# Supplementary material for: A Universal Structural Grammar in Enzyme Fold for Predicting Drug Target Stability: Deciphering Directional Scaffolding via Multi-Stage Pearson Correlation of Asymmetric Contact Matrices
Source: Pharmaceutics. 2026 Jun 12;18(6):728. doi: 10.3390/pharmaceutics18060728 (PMC13306498; doi:10.3390/pharmaceutics18060728)
Supplement: Supplementary file 1 [file pharmaceutics-18-00728-s001.zip]

Archive with 1 entries (1 files):
- pharmaceutics-4323236-supplementary.pdf
